# Supplementary material for: Discrimination between NSIP- and IPF-Derived Fibroblasts Based on Multi-Parameter Characterization of Their Growth, Morphology and Physic-Chemical Properties
Source: Int J Mol Sci. 2022 Feb 15;23(4):2162. doi: 10.3390/ijms23042162 (PMC8880018; doi:10.3390/ijms23042162)
Supplement: Supplementary file 1 [file ijms-23-02162-s001.zip]

Archive with 1 entries (1 files):
- ijms-1585368-supplementary.pdf
